# Supplementary material for: Determining the roots of Urnfield Culture at Přáslavice, Czech Republic
Source: Archaeol Anthropol Sci. 2026 Apr 7;18(5):91. doi: 10.1007/s12520-026-02436-2 (PMC13056762; doi:10.1007/s12520-026-02436-2)
Supplement: Supplementary file 2 — Supplementary Material 2 [file 12520_2026_2436_MOESM2_ESM.xlsx]

## Sheet: Sheet1
Lab no	Sample no	Context	Area	Element	Date	Single/ multiple burial	Urned/ unurned	Social index/ Grave goods	Age	Sex	[Sr]	Sr_ratio	SE	IRSF	C/C	OH/P	CN/P	BPI	d13C	d18O
CC043	H5	804	B	long bone	LBA	single	unurned	2/6			125.774	0.712185	7.2e-06	5.09051	1.47886	0.364952	0.087858	0.0943912	-17.1662	-17.4017
CC044	H7	806	B	long bone	LBA*	single	mixed	2/3	adult		113.441	0.711985	8.24e-06	5.01877	1.93266	0.477281	0.0423246	0.0368688	-20.1714	-18.9597
CC045	H14	813	B	long bone	FBA*	multiple	mixed	3/7	subadult		144.434	0.713263	8.68e-06	4.82039	1.33243	0.430646	0.0220277	0.129697	-22.1102	-17.4957
CC046	H15	814	B	long bone	LBA*	single	unurned	3/10			129.866	0.712584	7.54e-06	5.65951	1.46263	0.519692	0.00608403	0.0751258	-25.9594	-18.8409
CC047	H23	822	B	long bone	LBA	single	unurned	3/10	subadult	F?	158.475	0.712255	7.96e-06	5.47787	1.55298	0.449847	0.00568093	0.0927178	-25.2096	-18.1794
CC048	H25	824	B	long bone	LBA*	single	urned	2/5	adult	F?	121.554	0.712238	8.92e-06	4.82137	1.39386	0.433797	0.0125741	0.135803	-23.1483	-16.7675
CC049	H31	830	B	long bone	LBA*	multiple	mixed	3/8			123.805	0.712441	7.76e-06	4.69559	1.41293	0.291249	0.127707	0.118069	-15.6915	-15.412
CC050	H33	832	B	long bone	LBA*	single	mixed	3/32	adult	F?	118.347	0.712208	8e-06	4.63697	1.46642	0.326701	0.0853482	0.101486
CC051	H34	833	B	long bone	LBA	single	urned	2/5	subadult		119.767	0.71252	7.04e-06	5.17888	1.49333	0.356585	0.0927952	0.0769214	-17.5386	-18.6503
CC052	H35	834	B	long bone	LBA*	single	mixed	3/14	subadult	M?	140.511	0.712652	8.34e-06	5.15774	1.42662	0.409223	0.0634104	0.0909891	-18.9225	-19.5007
CC075				enamel							154.539	0.712599	6.86e-06	4.77415	1.69085	0.38762	0.00406138	0.0758108	-10.3192	-13.2651
CC053	H36	835	B	long bone	LBA	single	mixed	3/9	subadult		117.312	0.712374	7.78e-06	5.7703	1.41563	0.501073	0.00609081	0.0764861	-25.1513	-23.6817
CC076				enamel							118.935	0.712294	6.34e-06	4.73069	1.9697	0.345444	0.00682436	0.072842	-11.429	-13.6651
CC054	H37	836	B	long bone	LBA*	multiple	mixed	3/8	adult	M?	138.574	0.712031	7.94e-06	5.01981	1.50187	0.363407	0.0944507	0.0650583	-21.6403	-17.67
CC077-R1				dentine1							162.5	0.712245	7.2e-06
CC077-R2				dentine2							146.65	0.712015	6.36e-06
CC055	H38	837	B	long bone	FBA*	single	unurned	3/9	adult		105.416	0.710785	6.76e-06	5.06054	1.56848	0.353793	0.0568288	0.0823275	-22.0852	-16.3077
CC056	H44	843	B	long bone	LBA*	single	unurned	2/3	adult		96.9693	0.710941	6.82e-06	4.92858	1.70719	0.392322	0.052339	0.078634	-22.5135	-16.3282
CC057	H46	845	B	long bone	LBA*	single	urned	3/9	adult		116.747	0.712309	8.24e-06	4.73212	1.51961	0.340178	0.037086	0.112913	-20.1139	-17.6273
CC078				enamel							135.58	0.711518	6.76e-06	4.41055	1.51671	0.419527	0.00944397	0.088094
CC058	H49	848	B	long bone	LBA	single	urned	2/4	adult		120.033	0.712412	7.54e-06	4.45688	1.59398	0.362995	0.0438649	0.091117	-21.357	-15.5932
CC059	H51	850	A	long bone	LBA*	multiple	urned	2/2	adult		165.419	0.712233	7.62e-06	4.90953	1.39277	0.441935	0.0159982	0.110394
CC060	H63	862	C	long bone	LBA	single	urned	2/4	subadult		143.06	0.712188	7.3e-06	4.87177	1.47217	0.433666	0.0292673	0.115598	-22.5934	-18.352
CC061	H64	863	C	long bone	LBA	multiple	urned	2/3	subadult		150.226	0.712782	8.06e-06	5.22251	1.42074	0.48572	0.015138	0.10683
CC062	H67	866	C	long bone	LBA	single	urned	1/1	subadult		125.251	0.712076	8.3e-06	4.81479	1.4672	0.43185	0.0143838	0.112654	-20.7288	-17.7794
CC063	H68	867	C	long bone	LBA	single	urned	2/2		M?	102.048	0.712036	7.26e-06	5.22262	1.67836	0.458974	0.0241365	0.0702596	-22.6084	-17.4393
CC064	H69	868	C	long bone	LBA	single		1/1			120.35	0.712787	8.9e-06	5.42005	1.41659	0.460753	0.00572259	0.101991	-25.2446	-19.1657
CC065	H77	876	C	long bone	LBA	single	urned	1/1	adult		165.104	0.712378	7.8e-06	5.09357	1.44171	0.423553	0.0410863	0.0863969
CC066	H78	877	C	long bone	LBA*	single	urned	2/2	adult		164.371	0.712299	6.38e-06	4.81249	1.42719	0.370581	0.0630119	0.112216
CC067	H81	880	C	long bone	LBA	single	urned	1/1			144.328	0.712424	7.2e-06	5.4508	1.39951	0.45654	0.00675529	0.0903501	-22.8784	-18.1965
CC068	H86	885	C	long bone	LBA	multiple	urned	1/1	adult		112.369	0.711502	8.44e-06	4.7926	1.43723	0.400612	0.0537952	0.116966	-21.332	-16.1402
CC069	H89	888	C	long bone	LBA?	single	urned	1/1	subadult		141.054	0.7121	6.96e-06	5.18643	1.39753	0.389258	0.0964946	0.0928326	-18.121	-18.1845
CC070	H91	890	C	long bone	LBA*	single	urned	1/1	adult		147.717	0.712181	6.74e-06	5.32527	1.65278	0.439014	0.0445009	0.0464617	-21.6211	-15.6265
CC071	H97	896	C	long bone	LBA	single	urned	3/7	adult		116.369	0.712413	8.38e-06	5.35222	1.50012	0.3059	0.129839	0.0558135	-20.1939	-16.8649
CC072	H98	897	C	long bone	LBA*	single	urned	2/5	adult		148.055	0.711789	7.82e-06	5.65738	1.47347	0.393267	0.0953264	0.0694468	-21.4953	-18.5367
CC073	H100	899	C	long bone	LBA	single	unurned	1/0	adult		106.016	0.711385	9.5e-06	4.75445	1.30042	0.47031	0.00734433	0.132654
CC074	H101	1800	C	long bone	LBA*	single	urned	1/1	adult		75.3148	0.712564	7.26e-06	4.65611	1.48609	0.327137	0.0478154	0.101974	-21.0654	-17.4837
