# Supplementary material for: Determining the roots of Urnfield Culture at Přáslavice, Czech Republic
Source: Archaeol Anthropol Sci. 2026 Apr 7;18(5):91. doi: 10.1007/s12520-026-02436-2 (PMC13056762; doi:10.1007/s12520-026-02436-2)
Supplement: Supplementary file 3 — Supplementary Material 3 [file 12520_2026_2436_MOESM3_ESM.xlsx]

## Sheet: Coordinates
Site	lat1	lon1
CZ001	49.1569	16.4429
CZ002	49.0439	16.3609
CZ003	49.0524	16.3213
CZ004	49.0547	16.3171
CZ005	48.9576	16.1174
CZ006	48.9085	16.1038
CZ007	48.9037	16.1006
CZ008	48.8635	16.0338
CZ009	48.8563	15.9925
CZ010	48.8815	15.8033
CZ011	49.158	15.7266
CZ012	49.244	15.7223
CZ013	49.1376	16.1244
CZ014	49.0539	16.6088
CZ015	49.0543	16.6353
CZ016	48.9438	16.5898
CZ017	48.8616	16.6472
CZ018	48.8389	16.6602
CZ019	48.7782	16.6698
CZ020	48.8043	16.7953
CZ021	48.7306	16.8915
CZ022	48.7196	16.9213
CZ023	48.7395	16.8969
CZ024	49.0782	16.9351
CZ025	49.3826	16.5906
CZ026	49.4408	16.5794
CZ027	49.4417	16.5823
CZ028	49.5346	16.5745
CZ029	49.5348	16.571
CZ030	49.5542	16.5391
CZ031	49.5691	16.5271
CZ032	49.6054	16.6073
CZ033	49.6865	16.5953
CZ034	49.6877	16.5992
CZ035	49.6864	16.59
CZ036	49.6863	16.589
CZ037	49.7438	16.6571
CZ038	49.9496	16.7676
CZ039	50.0085	17.0552
CZ040	50.0123	17.1506
CZ041	49.9817	17.4148
CZ042	50.0875	17.6678
CZ043	49.9729	18.1007
CZ044	49.8611	17.9671
CZ045	49.8619	17.9665
CZ046	49.8413	18.006
CZ047	49.6108	18.2518
CZ048	49.6141	18.2539
CZ049	49.6164	18.2561
CZ050	49.6093	17.567
CZ051	49.7332	16.9952
CZ052	49.672	16.9161
CZ053	49.3381	16.8995
CZ054	48.9648	17.2563
CZ055	49.0605	17.4429
CZ056	49.0393	17.5939
CZ057	48.9673	17.6652
CZ058	49.0398	17.7489
CZ059	49.0541	17.7449
CZ060	49.128	17.7136
CZ061	49.3264	17.9702
CZ062	49.3872	17.8806
CZ063	49.4232	17.9502
CZ064	49.4702	17.4647
CZ065	49.3447	17.3127
CZ066	48.8555	16.2451
CZPR1	48.9538	16.5407
CZPR2	48.9544	16.5102
CZPR3	48.9113	16.589
CZPR4	48.952	16.5739

## Sheet: Sr
Sample_No	Species	Type	Sr	SE
CZ001	Plant	G	0.710548	1e-05
CZ001	Plant	S	0.710266	9e-06
CZ001	Plant	T	0.709889	1e-05
CZ002	Plant	G	0.714591	9e-06
CZ002	Plant	S	0.715014	1.1e-05
CZ002	Plant	T	0.714471	8e-06
CZ003	Plant	G	0.713673	7e-06
CZ003	Plant	S	0.713305	9e-06
CZ003	Plant	T	0.712959	9e-06
CZ004	Plant	G	0.714299	9e-06
CZ004	Plant	S	0.714403	9e-06
CZ004	Plant	T	0.714997	9e-06
CZ005	Plant	G	0.71942	9.02e-06
CZ005	Plant	S	0.722005	9.08e-06
CZ005	Plant	T	0.720774	8.22e-06
CZ006	Plant	G	0.714237	7.36e-06
CZ006	Plant	S	0.713096	7.86e-06
CZ006	Plant	T	0.713515	7.66e-06
CZ007	Plant	G	0.714528	8.8e-06
CZ007	Plant	S	0.714387	8.38e-06
CZ007	Plant	T	0.714152	8.78e-06
CZ008	Plant	G	0.715648	1.032e-05
CZ008	Plant	S	0.714934	7.2e-06
CZ008	Plant	T	0.715062	8.24e-06
CZ009	Plant	G	0.71572	9.48e-06
CZ009	Plant	S	0.715903	7.16e-06
CZ009	Plant	T	0.7162	8.34e-06
CZ010	Plant	G	0.714391	7.6e-06
CZ010	Plant	S	0.71412	8.78e-06
CZ010	Plant	T	0.713893	7.38e-06
CZ011	Plant	G	0.719517	7.72e-06
CZ011	Plant	S	0.723922	9.02e-06
CZ011	Plant	T	0.720465	6.3e-06
CZ012	Plant	G	0.717555	7.42e-06
CZ012	Plant	S	0.717623	9.64e-06
CZ012	Plant	T	0.717824	8.3e-06
CZ013	Plant	G	0.713208	7.42e-06
CZ013	Plant	S	0.712818	9e-06
CZ013	Plant	T	0.712572	9.96e-06
CZ014	Plant	G	0.712504	1e-05
CZ014	Plant	S	0.712161	8e-06
CZ014	Plant	T	0.712169	9e-06
CZ015	Plant	G	0.709087	8e-06
CZ015	Plant	S	0.709033	8e-06
CZ015	Plant	T	0.709012	9e-06
CZ016	Plant	G	0.711601	9e-06
CZ016	Plant	S	0.710727	8e-06
CZ016	Plant	T	0.710809	8e-06
CZ017	Plant	G	0.708845	1e-05
CZ017	Plant	S	0.708742	8e-06
CZ017	Plant	T	0.709111	9e-06
CZ018	Plant	G	0.71079	8e-06
CZ018	Plant	S	0.710698	9e-06
CZ018	Plant	T	0.710931	8e-06
CZ019	Plant	G	0.709302	9e-06
CZ019	Plant	S	0.709174	7e-06
CZ019	Plant	T	0.709294	7e-06
CZ020	Plant	G	0.713036	1e-05
CZ020	Plant	S	0.712418	8e-06
CZ020	Plant	T	0.712512	9e-06
CZ021	Plant	G	0.71312	9e-06
CZ021	Plant	S	0.712289	9e-06
CZ021	Plant	T	0.712156	8e-06
CZ022	Plant	G	0.712769	8e-06
CZ022	Plant	S	0.712564	9e-06
CZ022	Plant	T	0.712315	1e-05
CZ023	Plant	G	0.713004	7e-06
CZ023	Plant	T	0.711421	8e-06
CZ023	Plant	T	0.711881	8e-06
CZ024	Plant	G	0.712254	9e-06
CZ024	Plant	S	0.711051	1e-05
CZ024	Plant	T	0.711464	8e-06
CZ025	Plant	G	0.71175	7.52e-06
CZ025	Plant	S	0.711656	7.94e-06
CZ025	Plant	T	0.711502	9.4e-06
CZ026	Plant	G	0.709164	8.16e-06
CZ026	Plant	S	0.709537	5.3e-06
CZ026	Plant	T	0.709213	8.08e-06
CZ027	Plant	G	0.711443	8.22e-06
CZ027	Plant	S	0.711292	7.24e-06
CZ027	Plant	T	0.712077	7.5e-06
CZ028	Plant	G	0.713146	7.44e-06
CZ028	Plant	S	0.713911	7.82e-06
CZ028	Plant	T	0.71359	8.14e-06
CZ029	Plant	G	0.710989	7.4e-06
CZ029	Plant	S	0.711336	7.12e-06
CZ029	Plant	T	0.710974	7.5e-06
CZ030	Plant	G	0.710494	6.98e-06
CZ030	Plant	S	0.710916	7.04e-06
CZ030	Plant	T	0.7105	6.98e-06
CZ031	Plant	G	0.709494	8.3e-06
CZ031	Plant	S	0.708954	8.46e-06
CZ031	Plant	T	0.708982	9.08e-06
CZ032	Plant	G	0.714676	8.08e-06
CZ032	Plant	S	0.714333	7.68e-06
CZ032	Plant	T	0.715625	8.58e-06
CZ033	Plant	G	0.713094	8.12e-06
CZ033	Plant	S	0.714343	8.5e-06
CZ033	Plant	T	0.713634	8.42e-06
CZ034	Plant	G	0.716945	6.88e-06
CZ034	Plant	S	0.717875	8.4e-06
CZ034	Plant	T	0.717521	8.92e-06
CZ035	Plant	G	0.713477	7.04e-06
CZ035	Plant	S	0.713866	2.68e-05
CZ035	Plant	T	0.713708	6.46e-06
CZ054	Plant	G	0.70932	9e-06
CZ054	Plant	S	0.710517	9e-06
CZ054	Plant	T	0.710805	1e-05
CZ036	Plant	G	0.710878	1.06e-05
CZ036	Plant	S	0.710986	8.2e-06
CZ036	Plant	T	0.710218	8.52e-06
CZ037	Plant	G	0.720321	8.32e-06
CZ037	Plant	S	0.717599	8.5e-06
CZ037	Plant	T	0.718907	1.048e-05
CZ038	Plant	G	0.71236	9.14e-06
CZ038	Plant	S	0.712233	8.08e-06
CZ038	Plant	T	0.712349	9.9e-06
CZ039	Plant	G	0.713522	7.7e-06
CZ039	Plant	S	0.71326	8.76e-06
CZ039	Plant	T	0.713154	9.72e-06
CZ040	Plant	G	0.711669	8.76e-06
CZ040	Plant	G	0.71133	9.34e-06
CZ040	Plant	T	0.711533	9.44e-06
CZ041	Plant	G	0.712725	9.22e-06
CZ041	Plant	S	0.712661	9.66e-06
CZ041	Plant	T	0.71321	9.72e-06
CZ042	Plant	G	0.713274	8.86e-06
CZ042	Plant	S	0.712688	7.52e-06
CZ042	Plant	T	0.71343	8.2e-06
CZ043	Plant	G	0.712564	7.24e-06
CZ043	Plant	S	0.712441	8.64e-06
CZ043	Plant	T	0.712625	6.96e-06
CZ044	Plant	G	0.714057	8.78e-06
CZ044	Plant	S	0.713734	8.8e-06
CZ044	Plant	T	0.714141	6.72e-06
CZ045	Plant	G	0.714855	1.004e-05
CZ045	Plant	S	0.716011	7.88e-06
CZ045	Plant	T	0.714824	7.38e-06
CZ046	Plant	G	0.71344	8.94e-06
CZ046	Plant	S	0.712939	8.78e-06
CZ046	Plant	T	0.712269	7.22e-06
CZ047	Plant	G	0.710962	8.94e-06
CZ047	Plant	S	0.708751	8.58e-06
CZ047	Plant	T	0.709537	7.46e-06
CZ048	Plant	G	0.713123	7.9e-06
CZ048	Plant	S	0.71085	9.2e-06
CZ048	Plant	T	0.710539	9.82e-06
CZ049	Plant	G	0.711724	9.74e-06
CZ049	Plant	S	0.711845	8.18e-06
CZ049	Plant	T	0.711702	7.34e-06
CZ050	Plant	G	0.713525	8.48e-06
CZ050	Plant	S	0.712757	9.56e-06
CZ050	Plant	T	0.71261	8.31e-06
CZ051	Plant	G	0.711804	7.84e-06
CZ051	Plant	S	0.711833	8.48e-06
CZ051	Plant	T	0.711468	9.16e-06
CZ052	Plant	G	0.711815	9.04e-06
CZ052	Plant	S	0.712302	7.92e-06
CZ052	Plant	T	0.71225	7.58e-06
CZ053	Plant	G	0.712224	7.6e-06
CZ053	Plant	S	0.712193	6.98e-06
CZ053	Plant	T	0.712049	8.24e-06
CZ055	Plant	G	0.710211	7.32e-06
CZ055	Plant	S	0.709836	9.46e-06
CZ055	Plant	T	0.709649	8.58e-06
CZ056	Plant	G	0.709087	7.04e-06
CZ056	Plant	S	0.709397	9.4e-06
CZ056	Plant	T	0.70972	8.56e-06
CZ057	Plant	G	0.708349	8.74e-06
CZ057	Plant	S	0.708398	9.24e-06
CZ057	Plant	T	0.708607	8.46e-06
CZ058	Plant	G	0.710055	9.36e-06
CZ058	Plant	S	0.710104	9.26e-06
CZ059	Plant	G	0.711139	1e-05
CZ059	Plant	T	0.710044	8.62e-06
CZ060	Plant	G	0.710237	9.16e-06
CZ060	Plant	S	0.71066	9.26e-06
CZ060	Plant	T	0.712215	3.22e-05
CZ061	Plant	G	0.71027	8.5e-06
CZ061	Plant	S	0.710161	1.006e-05
CZ061	Plant	T	0.709777	7.28e-06
CZ062	Plant	G	0.711218	1.01e-05
CZ062	Plant	S	0.710628	7.6e-06
CZ062	Plant	T	0.71089	8.36e-06
CZ063	Plant	G	0.711962	8.76e-06
CZ063	Plant	S	0.711608	8.46e-06
CZ063	Plant	T	0.711507	9.98e-06
CZ064	Plant	G	0.711343	9.9e-06
CZ064	Plant	S	0.710982	8.92e-06
CZ064	Plant	T	0.710556	8.24e-06
CZ065	Plant	G	0.711096	7.5e-06
CZ065	Plant	S	0.71082	6.98e-06
CZ065	Plant	T	0.710821	8.8e-06
CZ066	Plant	G	0.712795	8e-06
CZ066	Plant	T	0.712983	8e-06
CZ066	Plant	S	0.713142	7e-06
CZPR1	Plant	G	0.711503	6e-06
CZPR1	Plant	S	0.711267	8e-06
CZPR1	Plant	T	0.711106	7e-06
CZPR2	Plant	S	0.712543	8e-06
CZPR2	Plant	T	0.712837	8e-06
CZPR2	Plant	G	0.713033	6e-06
CZPR3	Plant	G	0.717379	8e-06
CZPR3	Plant	T	0.716608	8e-06
CZPR3	Plant	S	0.716615	7e-06
CZPR4	Plant	S	0.712284	7e-06
CZPR4	Plant	T	0.712392	8e-06
CZPR4	Plant	G	0.712757	7e-06
